# Supplementary material for: Increased Rider Weight Did Not Induce Changes in Behavior and Physiological Parameters in Horses
Source: Animals (Basel). 2020 Jan 6;10(1):95. doi: 10.3390/ani10010095 (PMC7023133; doi:10.3390/ani10010095)
Supplement: Supplementary file 1 [file animals-10-00095-s001.zip]

Archive with 1 entries (1 files):
- animals-671791-supplementary.xlsx
