# Supplementary material for: Increased Rider Weight Did Not Induce Changes in Behavior and Physiological Parameters in Horses
Source: Animals (Basel). 2020 Jan 6;10(1):95. doi: 10.3390/ani10010095 (PMC7023133; doi:10.3390/ani10010095)
Supplement: Supplementary file 1 [file animals-10-00095-s001.zip › animals-671791-supplementary.xlsx]

## Sheet: Ark1
Date	Test block	Test day	Horse	Treatment	HR avg	HR max	RMSSD	LF/HF			Date	Test day	Horse	Treatment	Sample	Cortisol(ng/ml)				Test block	Date	Horse	Treatment	Gait	Body	Head	Tail	Mouth			Date	Horse	Treatment	RF	RH	LH	LF	Affected legs	Sum of asymmetry			Horse	Rider	Horse weight	Rider weight	Rider weight with equipment	With +15%	With +25%	R:H ratio
2010	1	1	1	Lunge	93	112	11.6	2140.8			2010	1	1	Lunge	Baseline	0.520255				1	2110	3	15	1	1	0	9	0			2010	1	Lunge	1	1	1	0	3	3			1	1	602	71	85	96	103	0.141196
2110	1	2	1	25	96	111	11.3	1274.7			2010	1	1	Lunge	0min	0.954043				1	2710	3	0	0	0	0	19	0			2010	2	Lunge	1	1	0	0	2	2			2	2	636	70.7	85.1	96.1	103.1	0.133805
2710	1	3	1	15	98	112	9	2064.8			2010	1	1	Lunge	5min	0.932931				1	2810	3	25	0	0	0	7	0			2010	3	Lunge	1	0	0	0	1	1			3	3	636	73.9	89.3	100.3	108.3	0.140409
2810	1	4	1	0	97	113	9.4	1970.9			2010	1	1	Lunge	EQ	1.09902				1	2110	5	0	1	2	0	2	0			2010	4	Lunge	0	2	0	0	1	2			4	4	572	82.7	99	111	120	0.173077
2010	1	1	2	Lunge	116	135	7.2	1523			2010	1	1	Lunge	30min	1.37901				1	2710	5	15	0	3	2	2	2			2010	5	Lunge	0	1	1	1	3	3			5	5	552	79.1	91.5	103.5	111.5	0.165761
2110	1	2	2	0	122	136	5.5	980.2			2010	1	2	Lunge	Baseline	0.720433				1	2810	5	25	3	2	0	4	0			2010	6	Lunge	1	0	0	0	1	1			6	6	548	54.6	68.2	76.2	82.2	0.124453
2710	1	3	2	25	124	141	4.5	1007.1			2010	1	2	Lunge	0min	0.82873				1	2110	1	25	0	0	0	2	0			2010	7	Lunge	0	0	2	0	1	2			7	7	580	62.8	77.8	86.8	93.8	0.134138
2810	1	4	2	15	126	137	4.2	594			2010	1	2	Lunge	5min	0.881776				1	2710	1	15	0	0	0	1	0			2010	8	Lunge	0	0	1	0	1	1			8	8	604	73.9	90.8	101.8	108.8	0.150331
2010	1	1	3	Lunge	94	124	14.8	1277			2010	1	2	Lunge	EQ	1.35697				1	2810	1	0	0	0	0	6	0			2010	9	Lunge	0	0	0	1	1	1			9	9	630	83.4	99.8	111.8	120.8	0.158413
2110	1	2	3	15	96	109	12.8	406			2010	1	2	Lunge	30min	1.3923				1	2810	10	25	3	0	0	49	0			2010	10	Lunge	1	0	1	0	2	2			10	10	290	39.2	52.1	58.1	62.1	0.179655
2710	1	3	3	0	98	114	8.9	986			2010	1	3	Lunge	Baseline	0.574687				1	1811	10	0	3	1	0	87	0			1711	11	Lunge	1	0	0	0	1	1			11	11	540	81.5	97.6	109.6	117.6	0.1807
2810	1	4	3	25	98	115	12.3	1024.7			2010	1	3	Lunge	0min	0.993097				1	2511	10	15	3	0	3	97	0			1711	12	Lunge	0	0	1	1	2	2			12	12	584	65.3	78.9	88.9	94.9	0.135103
2010	1	1	4	Lunge	124	154	7.5	1261.6			2010	1	3	Lunge	5min	1.39614				1	2110	9	0	2	0	0	16	6			1711	13	Lunge	0	0	0	0	0	0			13	13	495	71	80.3	91.3	98.3	0.162222
2110	1	2	4	25	115	135	4.7	2159.9			2010	1	3	Lunge	EQ	1.50037				1	2710	9	15	1	0	0	18	6			1711	14	Lunge	0	1	0	0	1	1			14	14	502	55.2	69.8	77.8	83.8	0.139044
2710	1	3	4	0	115	131	4.5	1547.7			2010	1	3	Lunge	30min	1.41951				1	2810	9	25	2	0	0	17	5			1711	15	Lunge	0	0	0	0	0	0			15	15	568	72.8	88.1	99.1	106.1	0.155106
2810	1	4	4	15					Lost		2010	1	4	Lunge	Baseline	1.43661				1	2110	7	15	0	1	0	1	0			1711	16	Lunge	0	0	1	0	1	1			16	16	380	53.9	66.9	74.9	79.9	0.176053
2010	1	1	5	Lunge	119	174	8.5	1372.2			2010	1	4	Lunge	0min	1.00668				1	2710	7	0	0	1	0	0	0			1711	17	Lunge	0	0	0	0	0	0			17	17	376	56.1	71.2	79.2	85.1	0.189362
2110	1	2	5	0	118	142	10	1117.7			2010	1	4	Lunge	5min	0.856147				1	2810	7	25	0	1	0	1	9			1711	18	Lunge	0	0	0	1	1	1			18	18	518	60.2	74.9	83.9	89.9	0.144595
2710	1	3	5	15	115	132	5.3	1589			2010	1	4	Lunge	EQ	0.845764				1	2110	8	15	0	1	0	1	15			1711	19	Lunge	1	1	0	0	2	2			19	19	650	69.7	89.1	99.5	106.5	0.1371
2810	1	4	5	25					Lost		2010	1	4	Lunge	30min	0.463169				1	2710	8	25	1	1	0	3	18			1711	20	Lunge	0	0	0	0	0	0			20	20	600	69.7	89.1	99.5	106.5	0.1485
2010	1	1	6	Lunge	108	140	16.3	449.6			2010	1	5	Lunge	Baseline	0.221426				1	2810	8	0	1	0	0	1	15			2810	1	0	0	0	1	1	2	2
2110	1	2	6	15	118	141	9.1	725.2			2010	1	5	Lunge	0min	0.591982				1	2110	6	15	0	0	1	0	0			2110	2	0	0	1	0	0	1	1
2710	1	3	6	25	108	132	13.7	800.1			2010	1	5	Lunge	5min	0.565782				1	2710	6	25	0	0	0	0	0			2710	3	0	0	0	0	0	0	0
2810	1	4	6	0	107	133	10.7	1040.4			2010	1	5	Lunge	EQ	0.650595				1	2810	6	0	0	1	1	0	1			2710	4	0	1	2	0	0	2	3
2010	1	1	7	Lunge	117	149	8.4	830.8			2010	1	5	Lunge	30min	0.489843				1	2110	4	25	0	1	0	137	20			2110	5	0	0	1	2	2	3	5
2110	1	2	7	15	118	143	7.7	244.9			2010	1	6	Lunge	Baseline		Missing			1	2710	4	0	1	0	0	155	14			2810	6	0	0	0	0	2	1	2
2710	1	3	7	0	113	134	9.4	133.7			2010	1	6	Lunge	0min	1.03373				1	2810	4	15	0	0	0	184	14			2710	7	0	0	0	2	2	2	4
2810	1	4	7	25					Lost		2010	1	6	Lunge	5min	1.20052				1	2110	2	0	0	0	1	25	2			2810	8	0	0	2	2	0	2	4
2010	1	1	8	Lunge	110	132	8.3	1754.5			2010	1	6	Lunge	EQ	0.812353				1	2710	2	25	0	0	0	39	0			2110	9	0	0	1	1	0	2	2
2110	1	2	8	15	108	126	8.2	1029			2010	1	6	Lunge	30min	0.579029				1	2810	2	15	0	0	0	50	5			1811	10	0	0	0	1	0	1	1
2710	1	3	8	25	114	137	5.8	1077.7			2010	1	7	Lunge	Baseline	1.7047				2	1811	16	15	2	0	17	4	7			2511	11	0	0	1	0	0	1	1
2810	1	4	8	0	108	133	17.6	996.6			2010	1	7	Lunge	0min	1.0282				2	2411	16	25	5	0	32	7	21			1811	12	0	0	0	0	1	1	1
2010	1	1	9	Lunge	103	135	22	364.8			2010	1	7	Lunge	5min	1.41756				2	2511	16	0	2	0	28	6	14			1811	13	0	0	0	2	1	2	3
2110	1	2	9	0	93	106	5.5	659.2			2010	1	7	Lunge	EQ	1.54863				2	1811	13	0	2	0	0	0	0			2411	14	0	1	0	0	0	1	1
2710	1	3	9	15	94	125	16	380.4			2010	1	7	Lunge	30min	1.40838				2	2411	13	15	1	0	0	0	0			2411	15	0	0	0	0	0	0	0
2810	1	4	9	25	93	123	34.5	368.9			2010	1	8	Lunge	Baseline	1.75469				2	2511	13	25	0	0	1	0	0			2511	16	0	1	0	0	0	1	1
2010	1	1	10	Lunge					Lost		2010	1	8	Lunge	0min	2.0449				2	1811	12	0	0	0	1	0	1			1811	17	0	1	0	0	0	1	1
2810	1	2	10	25	98	131	18.8	387.6			2010	1	8	Lunge	5min	1.62314				2	2411	12	25	0	0	0	1	0			2511	18	0	0	0	0	0	0	0
1811	2	3	10	0	105	134	11.3	481.1			2010	1	8	Lunge	EQ	1.69922				2	2511	12	15	0	0	0	1	0			2411	19	0	1	0	0	0	1	1
2511	2	4	10	15	92	130	33.8	220.3			2010	1	8	Lunge	30min	1.95288				2	1811	19	25	0	0	0	1	1			1811	20	0	0	0	0	0	0	0
1711	2	1	11	Lunge	102	151	15.9	971.9			2010	1	9	Lunge	Baseline	0.445352				2	2411	19	0	0	0	1	11	0			2710	1	15	1	2	2	0	3	5
1811	2	2	11	25	115	139	9	964.8			2010	1	9	Lunge	0min	0.459387				2	2511	19	15	0	0	2	2	1			2810	2	15	1	1	0	0	2	2
2411	2	3	11	15	112	130	8.6	1185.1			2010	1	9	Lunge	5min	0.728205				2	1811	15	25	1	0	0	0	3			2110	3	15	0	1	0	0	1	1
2511	2	4	11	0	103	125	10.1	485.6			2010	1	9	Lunge	EQ	0.535986				2	2411	15	0	0	0	0	0	6			2810	4	15	0	1	0	0	1	1
1711	2	1	12	Lunge	117	150	7.3	762.2			2010	1	9	Lunge	30min	0.779373				2	2511	15	15	0	0	0	0	5			2710	5	15	0	1	0	3	2	4
1811	2	2	12	0	112	125	7	1137			2010	1	10	Lunge	Baseline	1.7627				2	1811	20	0	3	0	0	0	0			2110	6	15	0	0	0	0	0	0
2411	2	3	12	25	117	135	4.4	1188.9			2010	1	10	Lunge	0min	2.22408				2	2411	20	15	1	0	0	0	0			2110	7	15	0	0	2	0	1	2
2511	2	4	12	15	118	132	4.9	1998.7			2010	1	10	Lunge	5min	2.35806				2	2511	20	25	1	0	3	0	1			2110	8	15	0	0	1	0	1	1
1711	2	1	13	Lunge	111	154	15.2	278.2			2010	1	10	Lunge	EQ	2.5577				2	1811	18	25	1	0	5	69	0			2710	9	15	0	0	1	0	1	1
1811	2	2	13	0	96	130	20.9	137.2			2010	1	10	Lunge	30min	1.82358				2	2411	18	15	3	0	2	65	1			2511	10	15	0	0	1	0	1	1
2411	2	3	13	15	97	127	12.7	848.4			2110	2	1	25	Baseline	0.379267				2	2511	18	0	1	0	0	79	0			2411	11	15	0	0	0	0	0	0
2511	2	4	13	25	95	127	18.2	266.3			2110	2	1	25	0min	0.652216				2	1811	17	0	0	0	2	2	0			2511	12	15	0	0	0	0	0	0
1711	2	1	14	Lunge	104	169	20.6	379.8			2110	2	1	25	5min	0.958795				2	2411	17	25	0	0	1	4	0			2411	13	15	0	0	0	0	0	0
1811	2	2	14	15	93	115	14.1	882.7			2110	2	1	25	EQ	0.935029				2	2511	17	15	0	0	3	5	0			1811	14	15	0	1	0	0	1	1
2411	2	3	14	0	92	116	14.6	577.4			2110	2	1	25	30min	0.737454				2	1811	14	15	1	0	0	0	8			2511	15	15	0	1	0	0	1	1
2511	2	4	14	25	93	116	16.6	798.9			2110	2	2	0	Baseline	1.02927				2	2411	14	0	0	0	0	3	13			1811	16	15	1	0	0	0	1	1
1711	2	1	15	Lunge	115	147	6.5	875.3			2110	2	2	0	0min	1.37676				2	2511	14	25	0	0	0	3	12			2511	17	15	0	0	0	0	0	0
1811	2	2	15	25	108	133	7.7	1551.8			2110	2	2	0	5min	1.31657				2	1811	11	25	0	0	0	0	1			2411	18	15	0	1	0	0	1	1
2411	2	3	15	0	107	129	6.5	2240.1			2110	2	2	0	EQ	1.28863				2	2411	11	15	0	0	0	0	0			2511	19	15	0	0	0	1	1	1
2511	2	4	15	15	102	127	7.6	1202.5			2110	2	2	0	30min	1.16333				2	2511	11	0	0	0	0	0	0			2411	20	15	0	0	0	0	0	0
1711	2	1	16	Lunge	96	129	16.2	1517.8			2110	2	3	15	Baseline	0.567069															2110	1	25	0	1	0	0	1	1
1811	2	2	16	15	91	119	17	1264.8			2110	2	3	15	0min	0.949942															2710	2	25	1	0	0	0	1	1
2411	2	3	16	25	94	120	12.3	1125			2110	2	3	15	5min	1.07684															2810	3	25	0	0	1	0	1	1
2511	2	4	16	0	93	120	16.1	852.3			2110	2	3	15	EQ	1.10805															2110	4	25	0	2	2	0	2	4
1711	2	1	17	Lunge	98	143	12.7	1375			2110	2	3	15	30min	1.30761															2810	5	25	0	1	0	0	1	1
1811	2	2	17	0	102	121	9.9	544.9			2110	2	4	25	Baseline	0.808522															2710	6	25	1	0	0	0	1	1
2411	2	3	17	25	103	126	11.5	619.2			2110	2	4	25	0min	0.723095															2810	7	25	0	0	2	0	1	2
2511	2	4	17	15	113	134	10.1	1206.4			2110	2	4	25	5min	0.49006															2710	8	25	0	0	1	0	1	1
1711	2	1	18	Lunge	98	122	8.2	1248.7			2110	2	4	25	EQ	0.594673															2810	9	25	0	0	1	0	1	1
1811	2	2	18	25	96	115	9.2	850.6			2110	2	4	25	30min	0.514638															2810	10	25	0	0	1	0	1	1
2411	2	3	18	15	98	115	7	1100.1			2110	2	5	0	Baseline	0.882229															1811	11	25	0	1	0	0	1	1
2511	2	4	18	0	99	120	8.5	824.3			2110	2	5	0	0min	1.17934															2411	12	25	0	0	0	1	1	1
1711	2	1	19	Lunge	112	137	7.2	1893.6			2110	2	5	0	5min	1.1281															2511	13	25	0	0	0	0	0	0
1811	2	2	19	25	118	145	6.9	1302.4			2110	2	5	0	EQ	1.5339															2511	14	25	0	0	0	0	0	0
2411	2	3	19	0	119	142	6.1	1249.6			2110	2	5	0	30min	1.34659															1811	15	25	0	0	0	0	0	0
2511	2	4	19	15	102	141	5.8	982.3			2110	2	6	15	Baseline	0.833176															2411	16	25	1	0	0	0	1	1
1711	2	1	20	Lunge	124	178	6.6	912.2			2110	2	6	15	0min	0.498763															2411	17	25	0	0	0	0	0	0
1811	2	2	20	0	116	142	6.9	714.1			2110	2	6	15	5min	0.556601															1811	18	25	2	1	0	0	2	3
2411	2	3	20	15	100	125	10.2	553.8			2110	2	6	15	EQ	0.554156															1811	19	25	0	0	0	0	0	0
2511	2	4	20	25	111	138	6.1	1761.3			2110	2	6	15	30min	0.720876															2511	20	25	0	0	1	0	1	1
											2110	2	7	15	Baseline	1.23381
											2110	2	7	15	0min	1.66535
											2110	2	7	15	5min		Missing
											2110	2	7	15	EQ	1.32162
											2110	2	7	15	30min	2.34925
											2110	2	8	15	Baseline	1.26593
											2110	2	8	15	0min	2.07013
											2110	2	8	15	5min	2.15983
											2110	2	8	15	EQ	2.3701
											2110	2	8	15	30min	2.31161
											2110	2	9	0	Baseline	0.533347
											2110	2	9	0	0min	0.549877
											2110	2	9	0	5min	0.810684
											2110	2	9	0	EQ	0.651356
											2110	2	9	0	30min	0.803924
											2710	3	1	15	Baseline	0.50711
											2710	3	1	15	0min	1.02722
											2710	3	1	15	5min	0.721401
											2710	3	1	15	EQ	0.927823
											2710	3	1	15	30min	0.9684
											2710	3	2	25	Baseline	0.705242
											2710	3	2	25	0min	1.1306
											2710	3	2	25	5min	1.29314
											2710	3	2	25	EQ	1.35199
											2710	3	2	25	30min	1.52312
											2710	3	3	0	Baseline	0.998193
											2710	3	3	0	0min	1.49552
											2710	3	3	0	5min	1.40933
											2710	3	3	0	EQ	0.983239
											2710	3	3	0	30min	1.05738
											2710	3	4	0	Baseline	0.980326
											2710	3	4	0	0min	0.416074
											2710	3	4	0	5min	0.553745
											2710	3	4	0	EQ	0.321149
											2710	3	4	0	30min	0.416525
											2710	3	5	15	Baseline	0.439687
											2710	3	5	15	0min	0.98375
											2710	3	5	15	5min	1.27308
											2710	3	5	15	EQ	1.18876
											2710	3	5	15	30min	1.25881
											2710	3	6	25	Baseline	0.781432
											2710	3	6	25	0min	0.909045
											2710	3	6	25	5min	1.41863
											2710	3	6	25	EQ	1.42168
											2710	3	6	25	30min	1.5986
											2710	3	7	0	Baseline	2.05047
											2710	3	7	0	0min	1.44045
											2710	3	7	0	5min	1.7485
											2710	3	7	0	EQ	1.9566
											2710	3	7	0	30min	1.80136
											2710	3	8	25	Baseline	1.45408
											2710	3	8	25	0min	5.50545
											2710	3	8	25	5min	5.2738
											2710	3	8	25	EQ	5.76689
											2710	3	8	25	30min	3.00863
											2710	3	9	15	Baseline	0.409063
											2710	3	9	15	0min	0.916583
											2710	3	9	15	5min	0.872828
											2710	3	9	15	EQ	0.822582
											2710	3	9	15	30min	0.910828
											2810	4	1	0	Baseline	1.14819
											2810	4	1	0	0min	1.47493
											2810	4	1	0	5min	1.36715
											2810	4	1	0	EQ	1.76654
											2810	4	1	0	30min	1.59012
											2810	4	2	15	Baseline	0.623064
											2810	4	2	15	0min	0.9486
											2810	4	2	15	5min	0.997699
											2810	4	2	15	EQ	1.64215
											2810	4	2	15	30min	1.57188
											2810	4	3	25	Baseline	0.402951
											2810	4	3	25	0min	0.789788
											2810	4	3	25	5min	1.24403
											2810	4	3	25	EQ	1.07699
											2810	4	3	25	30min	1.25363
											2810	4	4	15	Baseline	0.95962
											2810	4	4	15	0min	0.830109
											2810	4	4	15	5min	0.649809
											2810	4	4	15	EQ	0.382411
											2810	4	4	15	30min	0.915053
											2810	4	5	25	Baseline	0.273053
											2810	4	5	25	0min	1.59595
											2810	4	5	25	5min	1.51196
											2810	4	5	25	EQ	1.21866
											2810	4	5	25	30min	1.4354
											2810	4	6	0	Baseline	1.11386
											2810	4	6	0	0min	0.759163
											2810	4	6	0	5min	0.963068
											2810	4	6	0	EQ	0.88494
											2810	4	6	0	30min	0.693575
											2810	4	7	25	Baseline	1.43386
											2810	4	7	25	0min	1.40753
											2810	4	7	25	5min	1.74338
											2810	4	7	25	EQ	1.44968
											2810	4	7	25	30min	1.48939
											2810	4	8	0	Baseline	1.18739
											2810	4	8	0	0min	1.63842
											2810	4	8	0	5min	2.14751
											2810	4	8	0	EQ	1.77138
											2810	4	8	0	30min	1.98444
											2810	4	9	25	Baseline	0.445455
											2810	4	9	25	0min	0.576697
											2810	4	9	25	5min	0.584112
											2810	4	9	25	EQ	0.526082
											2810	4	9	25	30min	0.954515
											2810	4	10	25	Baseline	0.977146
											2810	4	10	25	0min	1.35673
											2810	4	10	25	5min	1.09746
											2810	4	10	25	EQ	1.288
											2810	4	10	25	30min	1.44597
											1711	1	11	Lunge	Baseline	0.439857
											1711	1	11	Lunge	0min	0.889084
											1711	1	11	Lunge	5min	1.23805
											1711	1	11	Lunge	EQ	1.08545
											1711	1	11	Lunge	30min	0.954373
											1711	1	12	Lunge	Baseline	1.77273
											1711	1	12	Lunge	0min	3.14552
											1711	1	12	Lunge	5min	2.91351
											1711	1	12	Lunge	EQ	3.18144
											1711	1	12	Lunge	30min	3.22951
											1711	1	13	Lunge	Baseline	0.42779
											1711	1	13	Lunge	0min		Missing
											1711	1	13	Lunge	5min		Missing
											1711	1	13	Lunge	EQ		Missing
											1711	1	13	Lunge	30min	0.167718
											1711	1	14	Lunge	Baseline	1.20373
											1711	1	14	Lunge	0min	1.48185
											1711	1	14	Lunge	5min	1.4549
											1711	1	14	Lunge	EQ	1.54319
											1711	1	14	Lunge	30min	1.55213
											1711	1	15	Lunge	Baseline	1.00296
											1711	1	15	Lunge	0min	1.45642
											1711	1	15	Lunge	5min	1.41903
											1711	1	15	Lunge	EQ	1.51887
											1711	1	15	Lunge	30min	1.1097
											1711	1	15	Lunge	Baseline	2.19927
											1711	1	16	Lunge	0min	2.09292
											1711	1	16	Lunge	5min	3.00225
											1711	1	16	Lunge	EQ	3.65817
											1711	1	16	Lunge	30min	1.87733
											1711	1	16	Lunge	Baseline	0.491246
											1711	1	17	Lunge	0min	0.7075
											1711	1	17	Lunge	5min	0.829527
											1711	1	17	Lunge	EQ	0.666677
											1711	1	17	Lunge	30min	1.44564
											1711	1	17	Lunge	Baseline	0.966918
											1711	1	18	Lunge	0min	1.25561
											1711	1	18	Lunge	5min	1.24248
											1711	1	18	Lunge	EQ	1.80772
											1711	1	18	Lunge	30min	1.61739
											1711	1	18	Lunge	Baseline	0.353074
											1711	1	19	Lunge	0min	0.509091
											1711	1	19	Lunge	5min	0.702354
											1711	1	19	Lunge	EQ	0.755184
											1711	1	19	Lunge	30min	0.77225
											1711	1	20	Lunge	Baseline	0.983908
											1711	1	20	Lunge	0min	0.931809
											1711	1	20	Lunge	5min	0.758976
											1711	1	20	Lunge	EQ	0.795239
											1711	1	20	Lunge	30min	0.919654
											1811	2	11	25	Baseline	1.1178
											1811	2	11	25	0min	1.19594
											1811	2	11	25	5min	1.85349
											1811	2	11	25	EQ	1.58672
											1811	2	11	25	30min	1.83712
											1811	2	12	0	Baseline	1.31445
											1811	2	12	0	0min	3.32201
											1811	2	12	0	5min	4.53329
											1811	2	12	0	EQ	5.59584
											1811	2	12	0	30min	2.91935
											1811	2	13	0	Baseline	1.29314
											1811	2	13	0	0min	1.4858
											1811	2	13	0	5min	0.890374
											1811	2	13	0	EQ	0.736433
											1811	2	13	0	30min	0.808188
											1811	2	14	15	Baseline	1.62746
											1811	2	14	15	0min	1.63158
											1811	2	14	15	5min	1.68276
											1811	2	14	15	EQ	1.49529
											1811	2	14	15	30min	1.36861
											1811	2	15	25	Baseline	0.70704
											1811	2	15	25	0min	0.778293
											1811	2	15	25	5min	0.912137
											1811	2	15	25	EQ	0.657622
											1811	2	15	25	30min	0.874204
											1811	2	15	15	Baseline	1.23218
											1811	2	16	15	0min	2.35565
											1811	2	16	15	5min	2.64202
											1811	2	16	15	EQ	2.05587
											1811	2	16	15	30min	2.06574
											1811	2	16	0	Baseline	0.563246
											1811	2	17	0	0min	0.962094
											1811	2	17	0	5min	1.15914
											1811	2	17	0	EQ	1.45815
											1811	2	17	0	30min	1.34508
											1811	2	17	25	Baseline	0.718461
											1811	2	18	25	0min	1.89818
											1811	2	18	25	5min	1.65022
											1811	2	18	25	EQ	1.61705
											1811	2	18	25	30min	1.55517
											1811	2	18	25	Baseline	0.504831
											1811	2	19	25	0min	0.641299
											1811	2	19	25	5min	0.744408
											1811	2	19	25	EQ	1.01787
											1811	2	19	25	30min	1.3402
											1811	2	20	0	Baseline	0.79763
											1811	2	20	0	0min	1.09095
											1811	2	20	0	5min	1.07547
											1811	2	20	0	EQ	0.298158
											1811	2	20	0	30min	0.275841
											1811	2	10	0	Baseline	0.362181
											1811	2	10	0	0min	0.552942
											1811	2	10	0	5min	0.754966
											1811	2	10	0	EQ	0.602288
											1811	2	10	0	30min	0.528594
											2411	3	11	15	Baseline	0.244382
											2411	3	11	15	0min	0.882097
											2411	3	11	15	5min	1.52654
											2411	3	11	15	EQ	0.79229
											2411	3	11	15	30min	1.11802
											2411	3	12	25	Baseline	0.621157
											2411	3	12	25	0min	0.551331
											2411	3	12	25	5min	0.609915
											2411	3	12	25	EQ	0.648118
											2411	3	12	25	30min	0.557769
											2411	3	13	15	Baseline	0.610024
											2411	3	13	15	0min	0.823271
											2411	3	13	15	5min	1.21581
											2411	3	13	15	EQ	1.12706
											2411	3	13	15	30min	0.815034
											2411	3	14	0	Baseline	0.691763
											2411	3	14	0	0min	0.886035
											2411	3	14	0	5min	0.812309
											2411	3	14	0	EQ	1.17621
											2411	3	14	0	30min	0.702994
											2411	3	15	0	Baseline	0.988278
											2411	3	15	0	0min	1.57211
											2411	3	15	0	5min	0.856422
											2411	3	15	0	EQ	1.01032
											2411	3	15	0	30min	0.779374
											2411	3	15	25	Baseline	0.916496
											2411	3	16	25	0min	0.558711
											2411	3	16	25	5min	0.482405
											2411	3	16	25	EQ	0.613184
											2411	3	16	25	30min	1.5076
											2411	3	16	25	Baseline	0.737482
											2411	3	17	25	0min	0.654183
											2411	3	17	25	5min	1.13707
											2411	3	17	25	EQ	1.16906
											2411	3	17	25	30min	1.10674
											2411	3	17	15	Baseline	0.552302
											2411	3	18	15	0min	0.461916
											2411	3	18	15	5min	0.603373
											2411	3	18	15	EQ	1.36155
											2411	3	18	15	30min	1.73523
											2411	3	18	0	Baseline	0.385409
											2411	3	19	0	0min	0.55192
											2411	3	19	0	5min	0.62072
											2411	3	19	0	EQ	0.767847
											2411	3	19	0	30min	0.604616
											2411	3	20	15	Baseline	0.504855
											2411	3	20	15	0min	0.830558
											2411	3	20	15	5min	0.689898
											2411	3	20	15	EQ	0.540884
											2411	3	20	15	30min	1.1317
											2511	4	11	0	Baseline	0.345215
											2511	4	11	0	0min	0.706836
											2511	4	11	0	5min	0.82071
											2511	4	11	0	EQ	0.774532
											2511	4	11	0	30min	1.26948
											2511	4	12	15	Baseline	2.26941
											2511	4	12	15	0min	1.27374
											2511	4	12	15	5min	2.56785
											2511	4	12	15	EQ	2.12959
											2511	4	12	15	30min	2.27354
											2511	4	13	25	Baseline	1.25107
											2511	4	13	25	0min	1.40656
											2511	4	13	25	5min	1.30561
											2511	4	13	25	EQ	0.850025
											2511	4	13	25	30min	1.08968
											2511	4	14	25	Baseline	0.702563
											2511	4	14	25	0min	1.3307
											2511	4	14	25	5min	0.932187
											2511	4	14	25	EQ	1.11971
											2511	4	14	25	30min	1.72306
											2511	4	15	15	Baseline	0.30609
											2511	4	15	15	0min	1.28644
											2511	4	15	15	5min	1.09489
											2511	4	15	15	EQ	1.37974
											2511	4	15	15	30min	1.26083
											2511	4	15	0	Baseline	1.41269
											2511	4	16	0	0min	0.904228
											2511	4	16	0	5min	0.676864
											2511	4	16	0	EQ	0.700758
											2511	4	16	0	30min	1.08941
											2511	4	16	15	Baseline	0.678622
											2511	4	17	15	0min	1.44793
											2511	4	17	15	5min	1.61347
											2511	4	17	15	EQ	1.7897
											2511	4	17	15	30min	1.43923
											2511	4	17	0	Baseline	0.716281
											2511	4	18	0	0min	0.712681
											2511	4	18	0	5min	0.775638
											2511	4	18	0	EQ	0.713772
											2511	4	18	0	30min	1.81149
											2511	4	18	15	Baseline	0.332141
											2511	4	19	15	0min	1.48146
											2511	4	19	15	5min	1.06799
											2511	4	19	15	EQ	1.16137
											2511	4	19	15	30min	1.17443
											2511	4	20	25	Baseline	0.891346
											2511	4	20	25	0min	1.07049
											2511	4	20	25	5min	1.05016
											2511	4	20	25	EQ	0.620352
											2511	4	20	25	30min	1.17157
											2511	4	10	15	Baseline	0.500341
											2511	4	10	15	0min	0.726891
											2511	4	10	15	5min	0.611418
											2511	4	10	15	EQ	0.570021
											2511	4	10	15	30min	0.612359
[truncated: 2 more columns]
